# Supplementary material for: Repurposing Candidate Drugs to Prevent SARS-CoV-2: A PharmLines Test-Negative Case–Control Study
Source: Pharmaceuticals (Basel). 2026 May 29;19(6):861. doi: 10.3390/ph19060861 (PMC13304682; doi:10.3390/ph19060861)
Supplement: Supplementary file 1 [file pharmaceuticals-19-00861-s001.zip]

Archive with 1 entries (1 files):
- pharmaceuticals-4256886-supplementary.pdf
